# Supplementary material for: The Functional Consequences of the Novel Ribosomal Pausing Site in SARS-CoV-2 Spike Glycoprotein RNA
Source: Int J Mol Sci. 2021 Jun 17;22(12):6490. doi: 10.3390/ijms22126490 (PMC8235447; doi:10.3390/ijms22126490)
Supplement: Supplementary file 1 [file ijms-22-06490-s001.zip]

Archive with 1 entries (1 files):
- ijms-1236394-supplementary.pdf
